# Supplementary material for: Occurrence of Chlamydiaceae and Chlamydia felis pmp9 Typing in Conjunctival and Rectal Samples of Swiss Stray and Pet Cats
Source: Pathogens. 2021 Jul 28;10(8):951. doi: 10.3390/pathogens10080951 (PMC8400119; doi:10.3390/pathogens10080951)
Supplement: Supplementary file 1 [file pathogens-10-00951-s001.zip]

Archive with 1 entries (1 files):
- pathogens-1283525-supplementary.pdf
